# Supplementary material for: Comparative and functional genomics provide insights into the pathogenicity of dermatophytic fungi
Source: Genome Biol. 2011 Jan 19;12(1):R7. doi: 10.1186/gb-2011-12-1-r7 (PMC3091305; doi:10.1186/gb-2011-12-1-r7)
Supplement: Additional file 4 — Species-specific genes. The Excel file contains lists of genes that do not have counterparts in the other genome. [file gb-2011-12-1-r7-S4.XLS]

## Sheet: ARB_vs_TRV
Locustag	IPR_Id	IPR_Desc
ARB_00257	IPR000504 IPR012677	RNA recognition motif, RNP-1 Nucleotide-binding, alpha-beta plait
ARB_00558	IPR003006	Immunoglobulin/major histocompatibility complex, conserved site
ARB_00559	IPR011990 IPR000767	Tetratricopeptide-like helical Disease resistance protein
ARB_00613	IPR013103	Reverse transcriptase, RNA-dependent DNA polymerase
ARB_00736	IPR003577 IPR003579 IPR013753 IPR001806	Ras small GTPase, Ras type Ras small GTPase, Rab type Ras Ras GTPase
ARB_00769	IPR001251 IPR011074 IPR008273	Cellular retinaldehyde-binding/triple function, C-terminal Phosphatidylinositol transfer protein-like, N-terminal Cellular retinaldehyde-binding/triple function, N-terminal
ARB_00787	IPR001023	Heat shock protein Hsp70
ARB_00893	IPR016040 IPR006139 IPR006140 IPR002912	NAD(P)-binding D-isomer specific 2-hydroxyacid dehydrogenase, catalytic region D-isomer specific 2-hydroxyacid dehydrogenase, NAD-binding Amino acid-binding ACT
ARB_01275	IPR012677 IPR000504 IPR002075	Nucleotide-binding, alpha-beta plait RNA recognition motif, RNP-1 Nuclear transport factor 2
ARB_01293	IPR001128 IPR002401	Cytochrome P450 Cytochrome P450, E-class, group I
ARB_01321	IPR001138 IPR002052 IPR015793	Fungal transcriptional regulatory protein, N-terminal N-6 adenine-specific DNA methylase, conserved site Pyruvate kinase, barrel
ARB_01373	IPR013684	Miro-like
ARB_01407	IPR007852	RNA polymerase II accessory factor, Cdc73
ARB_01742	IPR001138	Fungal transcriptional regulatory protein, N-terminal
ARB_01845	IPR004829	Cell surface antigen
ARB_01865	IPR000719 IPR011009 IPR002290	Protein kinase, core Protein kinase-like Serine/threonine protein kinase
ARB_02042	IPR011009 IPR008266 IPR000719 IPR002290	Protein kinase-like Tyrosine protein kinase, active site Protein kinase, core Serine/threonine protein kinase
ARB_02133	IPR001932 IPR014045 IPR000462 IPR000222	Protein phosphatase 2C-related Protein phosphatase 2C, N-terminal CDP-alcohol phosphatidyltransferase Protein phosphatase 2C, manganese/magnesium aspartate binding site
ARB_02149	IPR006163 IPR001242 IPR000873 IPR006162 IPR001917 IPR009081 IPR010071	Phosphopantetheine-binding Condensation domain AMP-dependent synthetase and ligase Phosphopantetheine attachment site Aminotransferase, class-II, pyridoxal-phosphate binding site Acyl carrier protein-
ARB_02151	IPR016196 IPR011701	MFS general substrate transporter Major facilitator superfamily MFS-1
ARB_02362	IPR006440	Death-on-curing protein
ARB_02413	IPR013922	Cyclin-related 2
ARB_02447	IPR005581	Fructosamine kinase
ARB_02448	IPR001680 IPR000005 IPR015943 IPR011044 IPR011046	WD40 repeat Helix-turn-helix, AraC type WD40/YVTN repeat-like Quinoprotein amine dehydrogenase, beta chain-like WD40 repeat-like
ARB_02601	IPR001138 IPR001451 IPR001525 IPR011004	Fungal transcriptional regulatory protein, N-terminal Bacterial transferase hexapeptide repeat C-5 cytosine-specific DNA methylase Trimeric LpxA-like
ARB_02636	IPR002043 IPR005122 IPR003249	Uracil-DNA glycosylase Uracil-DNA glycosylase-like Uracil-DNA glycosylase, not poxvirus
ARB_02662	IPR016196	MFS general substrate transporter
ARB_02678	IPR001199	Cytochrome b5
ARB_02742	IPR016102 IPR013816 IPR013650	Succinyl-CoA synthetase-like ATP-grasp fold, subdomain 2 ATP-grasp fold, succinyl-CoA synthetase-type
ARB_02791	IPR001810	Cyclin-like F-box
ARB_02834	IPR002110	Ankyrin
ARB_02837	IPR002891	Adenylylsulphate kinase, C-terminal
ARB_03033	IPR001806 IPR003577 IPR003579 IPR003578 IPR005225 IPR013753	Ras GTPase Ras small GTPase, Ras type Ras small GTPase, Rab type Ras small GTPase, Rho type Small GTP-binding protein Ras
ARB_03046	IPR003006 IPR012466	Immunoglobulin/major histocompatibility complex, conserved site Adaptin ear-binding coat-associated protein 1 NECAP-1
ARB_03512	IPR014850	pH-response regulator, PalI / Rim9
ARB_03556	IPR001810	Cyclin-like F-box
ARB_03563	IPR001452 IPR001683 IPR000270	Src homology-3 Phox-like Octicosapeptide/Phox/Bem1p
ARB_03646	IPR002048 IPR007087	Calcium-binding EF-hand Zinc finger, C2H2-type
ARB_03649	IPR001289	CCAAT-binding transcription factor, subunit B
ARB_03725	IPR001810	Cyclin-like F-box
ARB_03728	IPR008930 IPR001330	Terpenoid cylases/protein prenyltransferase alpha-alpha toroid Prenyltransferase/squalene oxidase
ARB_03749	IPR011992 IPR002048	EF-Hand type Calcium-binding EF-hand
ARB_03819	IPR005605	Sporulation/nuclear morphology, Spo7
ARB_03865	IPR012677 IPR000504	Nucleotide-binding, alpha-beta plait RNA recognition motif, RNP-1
ARB_04187	IPR013922 IPR011028	Cyclin-related 2 Cyclin-like
ARB_04291	IPR011009 IPR001245 IPR002290 IPR000719 IPR008271	Protein kinase-like Tyrosine protein kinase Serine/threonine protein kinase Protein kinase, core Serine/threonine protein kinase, active site
ARB_04567	IPR006162 IPR003006	Phosphopantetheine attachment site Immunoglobulin/major histocompatibility complex, conserved site
ARB_04705	IPR013753 IPR003579 IPR003577 IPR003578 IPR005225 IPR001806	Ras Ras small GTPase, Rab type Ras small GTPase, Ras type Ras small GTPase, Rho type Small GTP-binding protein Ras GTPase
ARB_04713	IPR014043 IPR006163 IPR001227 IPR016035 IPR009081 IPR016036	Acyl transferase Phosphopantetheine-binding Acyl transferase region Acyl transferase/acyl hydrolase/lysophospholipase Acyl carrier protein-like Malonyl-CoA ACP transacylase, ACP-binding
ARB_04736	IPR002110	Ankyrin
ARB_04830	IPR011263 IPR011262 IPR009025 IPR001514 IPR011261	DNA-directed RNA polymerase, RpoA/D/Rpb3-type DNA-directed RNA polymerase, insert DNA-directed RNA polymerase, RBP11-like DNA-directed RNA polymerase, 30-40 kDa subunit, conserved site DNA-directed RN
ARB_05078	IPR001148	Carbonic anhydrase, eukaryotic
ARB_05146	IPR001841 IPR013083	Zinc finger, RING-type Zinc finger, RING/FYVE/PHD-type
ARB_05157	IPR002482	Peptidoglycan-binding LysM
ARB_05193	IPR007125 IPR000164 IPR009072	Histone core Histone H3 Histone-fold
ARB_05194	IPR007248 IPR001680	Mpv17/PMP22 WD40 repeat
ARB_05451	IPR006076	FAD dependent oxidoreductase
ARB_05606	IPR011009 IPR002575	Protein kinase-like Aminoglycoside phosphotransferase
ARB_05869	IPR016196	MFS general substrate transporter
ARB_05901	IPR001128 IPR002401	Cytochrome P450 Cytochrome P450, E-class, group I
ARB_05937	IPR001680 IPR015943 IPR011046	WD40 repeat WD40/YVTN repeat-like WD40 repeat-like
ARB_05956	IPR004827	Basic-leucine zipper (bZIP) transcription factor
ARB_06399	IPR002744	Protein of unknown function DUF59
ARB_06526	IPR013217	Methyltransferase type 12
ARB_06994	IPR004148 IPR003005	BAR Amphiphysin
ARB_07048	IPR001202	WW/Rsp5/WWP
ARB_07404	IPR002547 IPR012340 IPR016027 IPR005109	tRNA-binding region Nucleic acid-binding, OB-fold Nucleic acid-binding, OB-fold-like Anp1
ARB_07422	IPR000571	Zinc finger, CCCH-type
ARB_07479	IPR001789 IPR000232 IPR011006	Response regulator receiver Heat shock factor (HSF)-type, DNA-binding CheY-like
ARB_07506	IPR000719 IPR011009 IPR002290	Protein kinase, core Protein kinase-like Serine/threonine protein kinase
ARB_07645	IPR006597 IPR011990	Sel1-like Tetratricopeptide-like helical
ARB_07674	IPR007129	Ubiquinol-cytochrome C chaperone
ARB_07704	IPR016196	MFS general substrate transporter
ARB_04086	IPR007577	Glycosyltransferase sugar-binding region containing DXD motif
ARB_00112	IPR008564	Protein of unknown function DUF846, eukaryotic
ARB_01266	IPR009003	Peptidase, trypsin-like serine and cysteine
ARB_05067	IPR013167	COG4 transport
ARB_06473	IPR015421 IPR015422 IPR000277 IPR015424	Pyridoxal phosphate-dependent transferase, major region, subdomain 1 Pyridoxal phosphate-dependent transferase, major region, subdomain 2 Cys/Met metabolism, pyridoxal phosphate-dependent enzyme Pyrid
ARB_01259	IPR000008 IPR008973	C2 calcium-dependent membrane targeting C2 calcium/lipid-binding region, CaLB
ARB_00904	IPR000261 IPR003124 IPR013182 IPR002048 IPR011992	EPS15 homology EH Actin-binding WH2 Protein of unknown function DUF1720 Calcium-binding EF-hand EF-Hand type
ARB_05787	IPR000361 IPR016092	HesB/YadR/YfhF-like HesB/YadR/YfhF
ARB_07956	IPR000675	Cutinase
ARB_00910	IPR000717	Proteasome component region PCI

## Sheet: TRV_vs_ARB
Locustag	IPR_Id	IPR_Desc
TRV_04729	IPR000008 IPR003817 IPR005221 IPR008973 IPR002048	C2 calcium-dependent membrane targeting Phosphatidylserine decarboxylase-related Phosphatidylserine decarboxylase C2 calcium/lipid-binding region, CaLB Calcium-binding EF-hand
TRV_03689	IPR000194	ATPase, F1/V1/A1 complex, alpha/beta subunit, nucleotide-binding
TRV_07878	IPR000504 IPR012677	RNA recognition motif, RNP-1 Nucleotide-binding, alpha-beta plait
TRV_07155	IPR000719 IPR002290 IPR011009	Protein kinase, core Serine/threonine protein kinase Protein kinase-like
TRV_00737	IPR000719 IPR011009	Protein kinase, core Protein kinase-like
TRV_01780	IPR001077	O-methyltransferase, family 2
TRV_02594	IPR001128	Cytochrome P450
TRV_06802	IPR001128 IPR002401	Cytochrome P450 Cytochrome P450, E-class, group I
TRV_01777	IPR001128 IPR002401	Cytochrome P450 Cytochrome P450, E-class, group I
TRV_00066	IPR001128 IPR002403	Cytochrome P450 Cytochrome P450, E-class, group IV
TRV_07383	IPR001138 IPR002052 IPR015793	Fungal transcriptional regulatory protein, N-terminal N-6 adenine-specific DNA methylase, conserved site Pyruvate kinase, barrel
TRV_07950	IPR001202	WW/Rsp5/WWP
TRV_00664	IPR001251 IPR008273 IPR011074	Cellular retinaldehyde-binding/triple function, C-terminal Cellular retinaldehyde-binding/triple function, N-terminal Phosphatidylinositol transfer protein-like, N-terminal
TRV_01971	IPR001289	CCAAT-binding transcription factor, subunit B
TRV_08040	IPR001395	Aldo/keto reductase
TRV_01891	IPR001412 IPR002306 IPR014729 IPR002305	Aminoacyl-tRNA synthetase, class I, conserved site Tryptophanyl-tRNA synthetase, class Ib Rossmann-like alpha/beta/alpha sandwich fold Aminoacyl-tRNA synthetase, class Ib
TRV_08038	IPR001680 IPR011046 IPR011048 IPR015943	WD40 repeat WD40 repeat-like Cytochrome cd1-nitrite reductase-like, C-terminal haem d1 WD40/YVTN repeat-like
TRV_03495	IPR001709 IPR001834 IPR001433	Flavoprotein pyridine nucleotide cytochrome reductase NADH:cytochrome b5 reductase CBR Oxidoreductase FAD/NAD P -binding
TRV_02706	IPR001810	Cyclin-like F-box
TRV_07742	IPR001810	Cyclin-like F-box
TRV_01017	IPR001810	Cyclin-like F-box
TRV_04308	IPR001810	Cyclin-like F-box
TRV_01967	IPR002048 IPR007087	Calcium-binding EF-hand Zinc finger, C2H2-type
TRV_01146	IPR002075 IPR000504 IPR012677	Nuclear transport factor 2 RNA recognition motif, RNP-1 Nucleotide-binding, alpha-beta plait
TRV_04950	IPR002110	Ankyrin
TRV_07559	IPR002110	Ankyrin
TRV_04405	IPR002110	Ankyrin
TRV_03472	IPR002110	Ankyrin
TRV_07216	IPR002575 IPR011009	Aminoglycoside phosphotransferase Protein kinase-like
TRV_07631	IPR002575 IPR011009 IPR008266	Aminoglycoside phosphotransferase Protein kinase-like Tyrosine protein kinase, active site
TRV_04947	IPR002891	Adenylylsulphate kinase, C-terminal
TRV_01685	IPR002931	Transglutaminase-like
TRV_03013	IPR003006 IPR012466	Immunoglobulin/major histocompatibility complex, conserved site Adaptin ear-binding coat-associated protein 1 NECAP-1
TRV_00341	IPR003439 IPR003593	ABC transporter related AAA+ ATPase, core
TRV_00343	IPR003439 IPR013525 IPR010929 IPR003593	ABC transporter related ABC-2 type transporter CDR ABC transporter AAA+ ATPase, core
TRV_00064	IPR003480	Transferase
TRV_07650	IPR003577 IPR003579 IPR003578 IPR005225 IPR001806 IPR013753	Ras small GTPase, Ras type Ras small GTPase, Rab type Ras small GTPase, Rho type Small GTP-binding protein Ras GTPase Ras
TRV_07103	IPR003961 IPR013830 IPR008957 IPR001087	Fibronectin, type III Esterase, SGNH hydrolase-type Fibronectin, type III-like fold Lipase, GDSL
TRV_05600	IPR004148	BAR
TRV_07458	IPR004827	Basic-leucine zipper bZIP transcription factor
TRV_05524	IPR005078	Peptidase C54
TRV_03147	IPR005605	Sporulation/nuclear morphology, Spo7
TRV_04824	IPR006139 IPR006140 IPR016040	D-isomer specific 2-hydroxyacid dehydrogenase, catalytic region D-isomer specific 2-hydroxyacid dehydrogenase, NAD-binding NAD P -binding
TRV_01781	IPR006163 IPR001242 IPR000873 IPR009081 IPR006162	Phosphopantetheine-binding Condensation domain AMP-dependent synthetase and ligase Acyl carrier protein-like Phosphopantetheine attachment site
TRV_01980	IPR006440	Death-on-curing protein
TRV_07759	IPR006970	PT repeat
TRV_03610	IPR007248 IPR001680	Mpv17/PMP22 WD40 repeat
TRV_05083	IPR007258	Vps52/Sac2
TRV_03867	IPR007577	Glycosyltransferase sugar-binding region containing DXD motif
TRV_02227	IPR007852	RNA polymerase II accessory factor, Cdc73
TRV_05577	IPR008158 IPR001901	Protein translocase SEC61 complex gamma subunit Protein secE/sec61-gamma protein
TRV_07577	IPR008266 IPR016129 IPR011009	Tyrosine protein kinase, active site Peptidase C14, ICE, catalytic subunit p20, active site Protein kinase-like
TRV_05136	IPR008831	SOH1
TRV_01370	IPR008906	HAT dimerisation
TRV_03236	IPR008949 IPR002060	Terpenoid synthase Squalene/phytoene synthase
TRV_05084	IPR008991 IPR016027 IPR005824 IPR001884 IPR014722 IPR012340	Translation protein SH3-like Nucleic acid-binding, OB-fold-like KOW Eukaryotic initiation factor 5A hypusine eIF-5A Translation protein SH3-like, subgroup Nucleic acid-binding, OB-fold
TRV_05768	IPR011004 IPR001138 IPR001451 IPR001525	Trimeric LpxA-like Fungal transcriptional regulatory protein, N-terminal Bacterial transferase hexapeptide repeat C-5 cytosine-specific DNA methylase
TRV_02921	IPR011009	Protein kinase-like
TRV_05871	IPR011009	Protein kinase-like
TRV_01118	IPR011009 IPR000719	Protein kinase-like Protein kinase, core
TRV_02562	IPR011009 IPR000719 IPR001245 IPR002290	Protein kinase-like Protein kinase, core Tyrosine protein kinase Serine/threonine protein kinase
TRV_06272	IPR011009 IPR000719 IPR008271 IPR001245 IPR002290	Protein kinase-like Protein kinase, core Serine/threonine protein kinase, active site Tyrosine protein kinase Serine/threonine protein kinase
TRV_03237	IPR011009 IPR004294	Protein kinase-like Carotenoid oxygenase
TRV_04261	IPR011046 IPR001680 IPR015943	WD40 repeat-like WD40 repeat WD40/YVTN repeat-like
TRV_06869	IPR011263 IPR011261 IPR011262 IPR009025 IPR001514	DNA-directed RNA polymerase, RpoA/D/Rpb3-type DNA-directed RNA polymerase, dimerisation DNA-directed RNA polymerase, insert DNA-directed RNA polymerase, RBP11-like DNA-directed RNA polymerase, 30-40 k
TRV_01125	IPR011701 IPR002355 IPR016196	Major facilitator superfamily MFS-1 Multicopper oxidase, copper-binding site MFS general substrate transporter
TRV_06928	IPR011990 IPR006597	Tetratricopeptide-like helical Sel1-like
TRV_06925	IPR013217	Methyltransferase type 12
TRV_08011	IPR013753 IPR003577 IPR003578 IPR003579 IPR001806	Ras Ras small GTPase, Ras type Ras small GTPase, Rho type Ras small GTPase, Rab type Ras GTPase
TRV_04830	IPR013922	Cyclin-related 2
TRV_06019	IPR013922 IPR011028	Cyclin-related 2 Cyclin-like
TRV_00197	IPR016040 IPR006139 IPR006140 IPR002912	NAD P -binding D-isomer specific 2-hydroxyacid dehydrogenase, catalytic region D-isomer specific 2-hydroxyacid dehydrogenase, NAD-binding Amino acid-binding ACT
TRV_06177	IPR016102 IPR013650 IPR013816	Succinyl-CoA synthetase-like ATP-grasp fold, succinyl-CoA synthetase-type ATP-grasp fold, subdomain 2
TRV_00342	IPR016196 IPR011701	MFS general substrate transporter Major facilitator superfamily MFS-1
TRV_00741	IPR016197 IPR000953	Chromo domain-like Chromo domain
TRV_02569	IPR013182 IPR002048 IPR003124 IPR000261 IPR011992	Protein of unknown function DUF1720 Calcium-binding EF-hand Actin-binding WH2 EPS15 homology EH EF-Hand type
TRV_02660	IPR013763 IPR011028 IPR006671 IPR006670	Cyclin-related Cyclin-like Cyclin, N-terminal Cyclin
TRV_01137	IPR009003	Peptidase, trypsin-like serine and cysteine
